# Supplementary material for: Priming with Toll-like receptor 3 agonist or interferon-gamma enhances the therapeutic effects of human mesenchymal stem cells in a murine model of atopic dermatitis
Source: Stem Cell Res Ther. 2019 Feb 22;10:66. doi: 10.1186/s13287-019-1164-6 (PMC6387524; doi:10.1186/s13287-019-1164-6)
Supplement: Supplementary file 3 — Table S1. Upstream regulators of key cytokines that are expressed in poly I:C-primed Wharton’s jelly-derived mesenchymal stem cells (WJ-MSCs). (XLS 31 kb) [file 13287_2019_1164_MOESM3_ESM.xls]

## Sheet: table1
Table S1. Upstream regulators of key cytokines which are expressed in poly I:C primed WJ-MSCs.
Molecule Type	Gene	NM number
Cytokine	IL1B	NM_000576.2
	TNFSF13B	NM_006573.3
Growth factor	DKK1	NM_012242.2
Kinase	EIF2AK2	NM_002759.1
	PRKD1	NM_002742.1
Peptidase	DPP4	NM_001935.3
	USP18	NM_017414.3
Phosphatase	DUSP1	NM_004417.2
Transcription regulator	ATF3	NM_001040619.1
	FOS	NM_005252.2
	HIF1A	NM_181054.1
	IRF9	NM_006084.3
	JUN	NM_002228.3
	MEF2D	NM_005920.2
	NFKBIZ	NM_001005474.1
	SP3	NM_001017371.3
	STAT1	NM_007315.2
	STAT1	NM_139266.1
	STAT1	NM_139266.1
	STAT2	NM_005419.2
Transmembrane receptor	HLA-B	NM_005514.5
	LGALS3BP	NM_005567.2
Others	APP	NM_201414.1
	CTR9	NM_014633.2
	HLA-A	NM_002116.5
	ISG15	NM_005101.1
	FOSB	NM_006732.1
