# Supplementary material for: Priming with Toll-like receptor 3 agonist or interferon-gamma enhances the therapeutic effects of human mesenchymal stem cells in a murine model of atopic dermatitis
Source: Stem Cell Res Ther. 2019 Feb 22;10:66. doi: 10.1186/s13287-019-1164-6 (PMC6387524; doi:10.1186/s13287-019-1164-6)
Supplement: Supplementary file 4 — Table S2. Upstream regulators of key cytokines that are expressed in interferon-gamma (IFN-γ)-primed Wharton’s jelly-derived mesenchymal stem cells (WJ-MSCs). (XLS 49 kb) [file 13287_2019_1164_MOESM4_ESM.xls]

## Sheet: Sheet1
Table S2. Upstream regulators of key cytokines which are expressed in IFN-g primed WJ-MSCs.
Molecule Type	Gene	NM number
Cytokine	CCL2	NM_002982.3
	CCL5	NM_002985.2
	CCL5	NM_002985.2
	CCL7	NM_006273.2
	CCL8	NM_005623.2
	CSF1	NM_172210.1
	CSF1	NM_000757.3
	CXCL10	NM_002416.1
	CXCL16	NM_001565.1
	CXCL9	NM_022059.1
	EBI3	NM_005755.2
	FLT3LG	NM_001459.2
	IL11	NM_000641.2
	IL12A	NM_172174.1
	IL15	NM_172174.1
	IL15	NM_001012633.1
	IL1A	NM_001012632.1
	IL1B	NM_033439.2
	IL32	NM_000600.1
	IL32	NM_000880.2
	IL33	NM_000882.2
	IL6	NM_000575.3
	IL7	NM_000576.2
	TNFSF10	NM_003810.2
	TNFSF13B	NM_006573.3
	TNFSF13B	NM_006573.3
	WNT5A	NM_003392.3
Enzyme	APEX1	NM_001641.2
	BIRC3	NM_001165.3
	CD274	NM_014143.2
	CYP27B1	NM_000785.3
	DHX58	NM_024119.1
	DICER1	NM_030621.2
	DICER1	NM_030621.2
	FN1	NM_054034.2
	IDO1	NM_002164.4
	IL4I1	NM_152899.1
	LIPG	NM_006033.2
	LIPG	NM_006033.2
	PDCD1LG2	NM_025239.2
	PLD1	NM_002662.2
	RNF128	NM_024539.3
	SCD	NM_005063.4
	SDC1	NM_002997.4
	SOD1	NM_000454.4
	TCIRG1	NM_006053.2
	TGM2	NM_004613.2
	TGM2	NM_198951.1
	TGM2	NM_198951.1
	TNFAIP3	NM_006290.2
	ZC3H12A	NM_025079.1
G-protein coupled receptor	ADRB2	NM_000024.3
	BDKRB1	NM_000710.2
	F2RL1	NM_005242.3
	F2RL1	NM_005242.3
	PTGER1	NM_000955.2
	PTGER2	NM_000956.2
	S1PR1	NM_001400.4
Growth factor	BMP4	NM_001202.2
	CTGF	NM_001901.1
	CTGF	NM_001901.2
	DKK1	NM_012242.2
	DKK1	NM_012242.2
	GRN	NM_001012479.1
	JAG1	NM_000214.1
	KITLG	NM_000899.3
	KITLG	NM_000899.3
	TGFB2	NM_003238.1
Kinase	CDK6	NM_001259.5
	CDKN1A	NM_078467.1
	CHUK	NM_001278.3
	EIF2AK2	NM_002759.1
	FYN	NM_002037.3
	IKBKE	NM_014002.2
	ITK	NM_005546.3
	JAK2	NM_004972.2
	LYN	NM_002350.1
	MAP2K3	XM_940575.1
	MAP3K8	NM_005204.2
	PIM1	NM_002648.2
	PRKCA	NM_002737.2
	RIPK2	NM_003821.4
Ligand-dependent nuclear receptor	PPARD	NM_006238.2
Peptidase	ADAM15	NM_003815.3
	ADAM15	XM_937888.1
	ADAM15	NM_207195.1
	CASP1	NM_033294.2
	CASP1	NM_033294.2
	CASP4	NM_033306.2
	CASP4	NM_033306.2
	CASP6	NM_032992.2
	CAST	NM_001750.4
	CAST	NM_173060.1
	CTR9	NM_014633.2
	CTSB	NM_001908.3
	CTSS	NM_004079.3
	PLAT	NM_000930.2
	PSMB10	NM_002801.2
	USP18	NM_017414.3
Phosphatase	DUSP1	NM_004417.2
	DUSP14	NM_007026.1
	PTPN11	NM_080422.1
	PTPN2	NM_002834.3
	SIRPA	NM_080792.2
	SIRPA	NM_080792.1
	SOCS3	NM_003955.3
Transcription regulator	ATF1	NM_005171.2
	ATF3	NM_001040619.1
	BATF3	NM_018664.1
	BCL10	NM_005178.2
	BCL3	NM_003921.2
	CBL	NM_005188.2
	CEBPB	NM_005194.2
	CIITA	NM_000246.2
	ELF1	NM_172373.2
	FHL2	NM_001450.3
	FOS	NM_005252.2
	HDAC1	NM_004964.2
	HDAC2	NM_001527.1
	HIF1A	NM_001530.2
	HLX	NM_021958.2
	ID2	NM_002166.4
	ID3	NM_002167.2
	IRF1	NM_002198.1
	IRF2	NM_002199.2
	IRF3	NM_001571.2
	IRF8	NM_002163.2
	IRF9	NM_006084.3
	JUN	NM_002228.3
	KLF2	NM_016270.2
	KLF4	NM_004235.3
	KLF4	NM_004235.3
	MEF2D	NM_005920.2
	MYB	NM_005375.2
	NFKBIA	NM_020529.1
	NLRC5	NM_032206.2
	NOTCH2	NM_024408.2
	NOTCH3	NM_000435.1
	PRDM1	NM_001198.2
	PYCARD	NM_145183.1
	RELA	NM_021975.2
	SIRT1	NM_012238.3
	SMAD6	NM_005585.2
	SP3	NM_001017371.3
	STAT1	NM_139266.1
	STAT1	NM_139266.1
	STAT1	NM_007315.2
	STAT2	NM_005419.2
	STAT3	NM_213662.1
	STAT3	NM_139276.2
	STAT3	NM_213662.1
	STAT6	NM_003153.3
	TSC22D3	NM_004089.3
	ZFP36	NM_003407.1
Transmembrane receptor	B2M	NM_004048.2
	B2M	NM_004048.2
	CAV1	NM_001753.3
	CAV1	NM_001753.3
	CD47	NM_001025080.1
	CD47	NM_001777.3
	F3	NM_001993.2
	F3	NM_001993.2
	HLA-B	NM_005514.5
	HLA-DPA1	NM_033554.2
	HLA-E	NM_005516.4
	ICAM1	NM_000201.1
	IL10RB	NM_000628.3
	IL12RB1	NM_153701.1
	IL15RA	NM_172200.1
	IL27RA	NM_004843.2
	IL7R	NM_002185.2
	LGALS3BP	NM_005567.2
	MR1	NM_001531.1
	TLR3	NM_003265.2
	TNFRSF6B	NM_032945.2
	TNFRSF6B	NM_003823.2
	TNFRSF6B	NM_032945.2
	ULBP2	NM_025217.2
Transporter	CEACAM1	NM_001024912.1
	CEACAM1	NM_001024912.1
	CEACAM1	NM_001712.3
	CYCS	NM_018947.4
	GJA1	NM_000165.2
	SLC7A5	NM_003486.5
	TRAF5	NM_004619.3
	TRAF5	NM_004619.3
	UNC93B1	NM_030930.2
Others	AIM2	NM_004833.1
	APP	NM_201414.1
	APP	NM_201414.1
	BIRC5	NM_001168.2
	BTN3A1	NM_007048.3
	BTN3A2	NM_007047.3
	BTN3A2	NM_006994.3
	C1QTNF6	NM_031910.3
	CABIN1	NM_012295.2
	CCDC134	NM_024821.2
	CD200	NM_001004196.1
	CD7	NM_006137.6
	CD82	NM_001024844.1
	CFLAR	NM_003879.3
	CLEC4D	NM_080387.4
	DCN	NM_001920.3
	DCN	NM_133503.2
	DCN	NM_133505.2
	HLA-A	NM_002116.5
	HLA-A	NM_002116.5
	HLA-G	NM_021983.4
	IGFBP3	NM_002127.3
	IL18BP	NM_001013398.1
	IL18BP	NM_173042.2
	IQGAP1	NM_173042.2
	ISG15	NM_003870.3
	ITGAE	NM_005101.1
	LGALS9	NM_002208.3
	LRRC32	NM_009587.2
	MBP	NM_005512.1
	METRNL	NM_003010.2
	METRNL	NM_003010.2
	METRNL	NM_001025100.1
	METRNL	NM_001004431.1
	MUC1	XM_941466.1
	MUC1	NM_001004431.1
	MYD88	XM_941466.1
	NDFIP2	NM_001018021.1
	NLRP3	NM_001044390.1
	NLRP3	NM_002468.2
	RFTN1	NM_019080.1
	SERPING1	NM_004895.3
	SOCS1	NM_004895.3
	SOCS2	NM_003819.2
	SOCS2	NM_015150.1
	TMEM173	NM_000062.2
	TNC	NM_003745.1
	TNFAIP8	NM_003877.3
	TNFRSF11B	NM_003877.3
	TNIP1	NM_198282.1
	TRAF3IP2	NM_002160.1
	UBD	NM_001077654.1
	VCAN	NM_002546.2
	HLA-DRB4	NM_006058.2
	MAP2K4	NM_147200.1
	MAP2K4	NM_006398.2
	PABPC4	NM_004385.2
