# Supplementary material for: Priming with Toll-like receptor 3 agonist or interferon-gamma enhances the therapeutic effects of human mesenchymal stem cells in a murine model of atopic dermatitis
Source: Stem Cell Res Ther. 2019 Feb 22;10:66. doi: 10.1186/s13287-019-1164-6 (PMC6387524; doi:10.1186/s13287-019-1164-6)
Supplement: Supplementary file 6 — Table S3. A full list of principal molecular and cellular functions associated with upstream regulators expressed in interferon-gamma (IFN-γ)-primed Wharton’s jelly-derived mesenchymal stem cells (WJ-MSCs). (XLS 34 kb) [file 13287_2019_1164_MOESM6_ESM.xls]

## Sheet: Sheet0
Table S3. A full list of principal molecular and cellular funcitons associated with the upstream regulators in IFN-γ primed WJ-MSCs.
Molecular and cellular functions	p-Value	Activation z-score	# Molecules
Cell Death and Survival
Cytotoxicity of leukocytes	5.04e-30	2.848	32
Cytotoxicity of T lymphocytes	8.71e-22	2.731	20
Cytotoxicity of lymphocytes	3.76e-28	2.61	30
Toxicity of cells	3.26e-35	2.542	40
Cytotoxicity of cells	2.68e-34	2.478	39
Cell death	4.11e-66	2.143	166
Cell death of muscle cells	1.78e-27	2.015	41
Cell viability of mononuclear leukocytes	2.8e-20	2.005	27
Cellular Development
Hematopoiesis of phagocytes	2.25e-35	2.811	39
Differentiation of phagocytes	1.14e-41	2.646	49
Maturation of blood cells	2.35e-34	2.585	42
Differentiation of T lymphocytes	1.34e-45	2.578	59
Maturation of leukocytes	4.57e-32	2.477	38
Differentiation of helper T lymphocytes	1.44e-27	2.378	33
Differentiation of antigen presenting cells	9.79e-40	2.336	43
Maturation of cells	2.14e-37	2.134	55
Myelopoiesis of leukocytes	9.21e-23	2.12	30
Differentiation of macrophages	8.86e-25	2.106	27
Development of phagocytes	1.79e-42	2.049	47
Differentiation of myeloid leukocytes	1e-31	2.002	41
Cellular Growth and Proliferation
Hematopoiesis of phagocytes	2.25e-35	2.811	39
Differentiation of phagocytes	1.14e-41	2.646	49
Differentiation of T lymphocytes	1.34e-45	2.578	59
Differentiation of helper T lymphocytes	1.44e-27	2.378	33
Differentiation of antigen presenting cells	9.79e-40	2.336	43
Myelopoiesis of leukocytes	9.21e-23	2.12	30
Differentiation of macrophages	8.86e-25	2.106	27
Development of phagocytes	1.79e-42	2.049	47
Differentiation of myeloid leukocytes	1e-31	2.002	41
Cellular Movement
Recruitment of phagocytes	6.49e-25	3.487	34
Recruitment of leukocytes	1.54e-41	3.106	52
Recruitment of neutrophils	2.67e-21	2.976	27
Recruitment of mononuclear leukocytes	1.06e-31	2.952	31
Recruitment of myeloid cells	6.59e-27	2.718	37
Cell movement of granulocytes	2.3e-38	2.508	53
Recruitment of granulocytes	4.48e-25	2.438	32
Infiltration by mononuclear leukocytes	1.03e-32	2.434	36
Lymphocyte migration	5.26e-44	2.357	56
Cell movement of lymphoid cells	1.86e-46	2.35	61
Cell movement of T lymphocytes	8.52e-35	2.346	41
Recruitment of lymphocytes	1.09e-26	2.345	25
Cellular infiltration by mononuclear leukocytes	1.64e-31	2.294	35
Cell movement of lymphocytes	2.26e-45	2.267	60
T cell migration	4.95e-35	2.256	43
Migration of mononuclear leukocytes	8.28e-46	2.232	59
Migration of phagocytes	4.69e-20	2.204	31
Cell movement of lymphatic system cells	2.07e-46	2.196	62
Cell movement of mononuclear leukocytes	1.1e-47	2.194	66
Leukocyte migration	1.43e-83	2.143	115
Migration of myeloid cells	8.15e-19	2.08	25
Migration of blood cells	7.93e-85	2.07	116
Cell-To-Cell Signaling and Interaction
Activation of mononuclear leukocytes	1.08e-48	3.578	66
Recruitment of phagocytes	6.49e-25	3.487	34
Activation of leukocytes	2.2e-71	3.362	95
Activation of blood cells	7.68e-71	3.277	97
Activation of lymphocytes	6.1e-49	3.231	65
Activation of lymphatic system cells	1.35e-49	3.226	66
Recruitment of leukocytes	1.54e-41	3.106	52
Recruitment of neutrophils	2.67e-21	2.976	27
Recruitment of mononuclear leukocytes	1.06e-31	2.952	31
Activation of antigen presenting cells	5.99e-41	2.845	51
Activation of cells	2.21e-72	2.784	109
Recruitment of myeloid cells	6.59e-27	2.718	37
Activation of macrophages	1.53e-34	2.573	41
Activation of T lymphocytes	2.13e-36	2.562	49
Activation of phagocytes	4.98e-42	2.536	55
Activation of myeloid cells	3.63e-39	2.503	51
Recruitment of granulocytes	4.48e-25	2.438	32
Binding of leukocytes	1.8e-31	2.372	47
Adhesion of tumor cell lines	1.15e-19	2.351	32
Recruitment of lymphocytes	1.09e-26	2.345	25
Binding of blood cells	2.24e-33	2.329	51
